# Supplementary material for: ‘I Didn’t Even Recognise Myself’: Survivors’ Experiences of Altered Appearance and Body Image Distress during and after Treatment for Head and Neck Cancer
Source: Cancers (Basel). 2021 Aug 2;13(15):3893. doi: 10.3390/cancers13153893 (PMC8345413; doi:10.3390/cancers13153893)
Supplement: Supplementary file 1 [file cancers-13-03893-s001.zip]

Archive with 3 entries (2 files):
- cancers-1286576-suppl/
- cancers-1286576-suppl/cancers-1286578-CORE-Q Checklist.pdf
- cancers-1286576-suppl/cancers-1286578-Interview Guide.pdf
